# Supplementary material for: Antibiotic Resistance Genes Carried by Commensal Escherichia coli from Shelter Cats in Italy
Source: Vet Sci. 2023 Nov 28;10(12):680. doi: 10.3390/vetsci10120680 (PMC10747167; doi:10.3390/vetsci10120680)
Supplement: Supplementary file 1 [file vetsci-10-00680-s001.zip]

Archive with 1 entries (1 files):
- vetsci-2695487-SI.pdf
